# Supplementary material for: Femtosecond laser programmed artificial musculoskeletal systems
Source: Nat Commun. 2020 Sep 10;11:4536. doi: 10.1038/s41467-020-18117-0 (PMC7484797; doi:10.1038/s41467-020-18117-0)
Supplement: Supplementary file 9 — Source Data [file 41467_2020_18117_MOESM9_ESM.xlsx]

## Sheet: Figure 2
Figure 2b							Figure 2c
	The contrast of the swelling ratio of SU-8 and BSA blocks							Dynamic tuning of the size of BSA blocks by 200 times of pH switching
	pH value	BSA swelling ratio	error bar	SU-8 swelling ratio	error bar			pH switching times	pH value	Swelling ratio
	1	1.11	0.03	1	0.02			1	5	1
	3	1.05	0.02	1	0.02			2	13	1.44
	5	1	0.02	1	0.01			3	5	1
	7	1.03	0.02	1	0.02			4	1	1.11
	9	1.09	0.03	1	0.015			5	5	1
	11	1.21	0.04	1	0.02			6	13	1.44
	13	1.44	0.04	1	0.02			7	5	1
								8	1	1.11
								9	5	1
								10	13	1.44
								11	5	1
								12	1	1.11
								13	5	0.99
								14	13	1.44
								15	5	1
								16	1	1.11
								17	5	1
								18	13	1.44
								19	5	1
								20	1	1.11
								21	5	1
								22	13	1.44
								23	5	1
								24	1	1.11
								25	5	1
								26	13	1.43
								27	5	1
								28	1	1.11
								29	5	1
								30	13	1.44
								31	5	1
								32	1	1.11
								33	5	1
								34	13	1.44
								35	5	1
								36	1	1.11
								37	5	1
								38	13	1.44
								39	5	1
								40	1	1.11
								41	5	1
								42	13	1.44
								43	5	1
								44	1	1.11
								45	5	1
								46	13	1.44
								47	5	1
								48	1	1.11
								49	5	1
								50	13	1.44
								51	5	1
								52	1	1.11
								53	5	1
								54	13	1.44
								55	5	1
								56	1	1.11
								57	5	1
								58	13	1.44
								59	5	1
								60	1	1.11
								61	5	1
								62	13	1.44
								63	5	1
								64	1	1.11
								65	5	1.01
								66	13	1.44
								67	5	1
								68	1	1.1
								69	5	1
								70	13	1.44
								71	5	1
								72	1	1.11
								73	5	1
								74	13	1.44
								75	5	1
								76	1	1.11
								77	5	1
								78	13	1.44
								79	5	1
								80	1	1.11
								81	5	1
								82	13	1.44
								83	5	1
								84	1	1.11
								85	5	1
								86	13	1.44
								87	5	1
								88	1	1.11
								89	5	1
								90	13	1.44
								91	5	1
								92	1	1.11
								93	5	1
								94	13	1.44
								95	5	1
								96	1	1.11
								97	5	1
								98	13	1.44
								99	5	1
								100	1	1.11
								101	5	1
								102	13	1.44
								103	5	1
								104	1	1.11
								105	5	1
								106	13	1.44
								107	5	1.01
								108	1	1.11
								109	5	1
								110	13	1.44
								111	5	1
								112	1	1.11
								113	5	1
								114	13	1.44
								115	5	1
								116	1	1.11
								117	5	1
								118	13	1.44
								119	5	1
								120	1	1.11
								121	5	1
								122	13	1.45
								123	5	1
								124	1	1.11
								125	5	1
								126	13	1.44
								127	5	1
								128	1	1.11
								129	5	1
								130	13	1.44
								131	5	1
								132	1	1.11
								133	5	1
								134	13	1.44
								135	5	1
								136	1	1.11
								137	5	1
								138	13	1.44
								139	5	1
								140	1	1.09
								141	5	1
								142	13	1.44
								143	5	1
								144	1	1.11
								145	5	1
								146	13	1.44
								147	5	1
								148	1	1.11
								149	5	1
								150	13	1.44
								151	5	1
								152	1	1.11
								153	5	1
								154	13	1.44
								155	5	1
								156	1	1.11
								157	5	1
								158	13	1.44
								159	5	1
								160	1	1.12
								161	5	1
								162	13	1.44
								163	5	1
								164	1	1.11
								165	5	1
								166	13	1.44
								167	5	1
								168	1	1.11
								169	5	1
								170	13	1.44
								171	5	1
								172	1	1.11
								173	5	1
								174	13	1.44
								175	5	1
								176	1	1.11
								177	5	1
								178	13	1.44
								179	5	1
								180	1	1.11
								181	5	1
								182	13	1.44
								183	5	1
								184	1	1.12
								185	5	1
								186	13	1.44
								187	5	0.98
								188	1	1.11
								189	5	1
								190	13	1.44
								191	5	1
								192	1	1.11
								193	5	1
								194	13	1.44
								195	5	1
								196	1	1.11
								197	5	1
								198	13	1.44
								199	5	1
								200	1	1.11

## Sheet: Figure 3
	Figure 3c								Figure 3f
		Dynamic pH responsive properties of the arm-muscle structure.								Dynamic pH responsive properties of the crab claw for 4 cycles
		Respond time (s)	Folding angle (o)	error bar	Folding angle (o) of sructure storage of 45 days	error bar				Respond time (s)	Folding angle (o)	error bar
		0	2	0.5	2	0.5				0	20	0.5
		0.1	6	1	6	1				0.1	15	0.5
		0.2	11	0.5	10.5	1				0.2	13	0.5
		0.3	12.5	0.5	12	0.5				0.3	11	0.5
		0.4	14	0.5	14	0.5				0.4	9.5	0.5
		0.5	15.5	0.5	15	0.5				0.5	8.5	0.5
		0.6	16.5	0.5	16	0.5				0.6	7.5	0.5
		0.7	17	0.5	16.5	0.5				0.7	7	0.5
		0.8	17.5	0.5	17	0.5				0.8	7	0.5
		0.9	18	0.5	17.5	0.5				0.9	7	0.5
		1	18.5	0.5	18	0.5				1	11	0.5
		1.1	19	0.5	18.5	0.5				1.1	14	0.5
		1.2	19	0.5	18.5	0.5				1.2	16	0.5
		1.3	19	0.5	18.5	0.5				1.3	17.5	0.5
		1.4	19	0.5	18.5	0.5				1.4	18	0.5
		1.5	14	1	13	0.5				1.5	19	0.5
		1.6	11	0.5	10	1				1.6	19.5	0.5
		1.7	8	0.5	7	0.5				1.7	19.5	0.5
		1.8	6	0.5	5	0.5				1.8	20	0.5
		1.9	5	0.5	4	0.5				1.9	20	0.5
		2	4	0.5	3.5	0.5				2	20	0.5
		2.1	4	0.5	3	0.5				2.1	16	0.5
		2.2	3.5	0.5	3	0.5				2.2	14	0.5
		2.3	3	0.5	2.5	0.5				2.3	12	0.5
		2.4	2.5	0.5	2.5	0.5				2.4	10	0.5
		2.5	2.5	0.5	2	0.5				2.5	9	0.5
		2.6	2	0.5	2	0.5				2.6	8	0.5
		2.7	2	0.5	2	0.5				2.7	7.5	0.5
		2.8	2	0.5	2	0.5				2.8	7.5	0.5
		2.9	2	0.5	2	0.5				2.9	7.5	0.5
										3	12	0.5
										3.1	15	0.5
										3.2	16.5	0.5
										3.3	18	0.5
										3.4	19	0.5
										3.5	19.5	0.5
										3.6	20	0.5
										3.7	20.5	0.5
										3.8	21	0.5
										3.9	21	0.5
										4	21	0.5
										4.1	16	0.5
										4.2	14	0.5
										4.3	12	0.5
										4.4	10	0.5
										4.5	9	0.5
										4.6	8	0.5
										4.7	7.5	0.5
										4.8	7	0.5
										4.9	7	0.5
										5	12	0.5
										5.1	14	0.5
										5.2	16.5	0.5
										5.3	17.5	0.5
										5.4	18	0.5
										5.5	18	0.5
										5.6	19	0.5
										5.7	19.5	0.5
										5.8	19.5	0.5
										5.9	20	0.5
										6	20	0.5
										6.1	14	0.5
										6.2	12	0.5
										6.3	11	0.5
										6.4	10	0.5
										6.5	9.5	0.5
										6.6	8	0.5
										6.7	7.5	0.5
										6.8	7	0.5
										6.9	7	0.5
										7	12	0.5
										7.1	15	0.5
										7.2	16	0.5
										7.3	17	0.5
										7.4	18	0.5
										7.5	18.5	0.5
										7.6	19.5	0.5
										7.7	19.5	0.5
										7.8	20	0.5
										7.9	20.5	0.5
										8	20.5	0.5

## Sheet: Figure 4
	Figure 4d						Figure 4e
		laser scanning step length (nm)	selling ratio of BSA block	error bar				laser scanning step length (nm)	Folding angle (o)	error bar
		50	1.26	0.04				50	8.5	1.2
		100	1.44	0.05				100	22	1
		150	1.52	0.05				150	16	1.1
		200	1.56	0.04				200	5.5	1.3

## Sheet: Figure 5
	Figure 5a					Figure 5b
		The pH responsive folding dynamics of the micro-grippers					The folding angle of the micro-grippers at different pH values
		pH value	Folding angle (o)	error bar			Respond time (s)	Folding angle (o)	error bar
		1	12	1			0	0	0.5
		3	9.5	1			0.2	7	0.5
		5	0	1			0.4	15	0.5
		7	9	0.75			0.6	18	0.5
		9	11.5	1			0.8	19.5	0.5
		11	17	1			1	20.5	0.5
		13	22	1			1.2	21	0.5
							1.4	21.5	0.5
							1.6	22	0.5
							1.8	22	0.5
							2	17	0.5
							2.2	13	0.5
							2.4	10	0.5
							2.6	8	0.5
							2.8	6	0.5
							3	4	0.5
							3.2	3	0.5
							3.4	2.5	0.5
							3.6	2	0.5
							3.8	1	0.5
							4	1	0.5
							4.2	0	0.5
							4.4	0	0.5
							4.6	0	0.2
